# Supplementary material for: Cerebral blood flow imbalance is associated with motor outcome after pediatric arterial ischemic stroke
Source: PLoS One. 2019 Oct 11;14(10):e0223584. doi: 10.1371/journal.pone.0223584 (PMC6788710; doi:10.1371/journal.pone.0223584)
Supplement: S1 Table — (XLSX) [file pone.0223584.s001.xlsx]

## Sheet: Blatt1
	CBF contralesional (non-dominant) hemisphere	CBF ipsilesional (dominant) hemisphere	CBF contralesional (non-dominant) ACA	CBF ipsilesional (dominant) ACA	CBF contralesional (non-dominant) MCA	CBF ipsilesional (dominant) MCA	CBF contralesional (non-dominant) MCA anterior	CBF ipsilesional (dominant) MCA anterior	CBF contralesional (non-dominant) MCA middle	CBF ipsilesional (dominant) MCA middle	CBF contralesional (non-dominant) MCA posterior	CBF ipsilesional (dominant) MCA posterior
No hemiparesis	48.44 (13.89)	45.61 (13.86)	53.63 (16.02)	53.57 (15.19)	60.65 (16.97)	56.90 (18.18)	64.94 (18.92)	60.31 (19.12)	60.16 (16.44)	56.76 (17.93)	54.20 (16.72)	51.52 (17.89)
Hemiparesis	51.34 (9.50)	45.77 (12.98)	55.92 (16.90)	57.55 (12.87)	64.54 (12.27)	52.33 (23.01)	67.24 (13.78)	51.65 (21.37)	64.84 (11.05)	51.48 (23.74)	57.00 (17.74)	53.34 (27.39)
Peers	50.92 (12.29)	49.75 (11.02)	56.62 (13.32)	56.20 (14.46)	64.12 (18.65)	62.45 (15.72)	65.97 (19.69)	65.44 (16.94)	62.67 (20.41)	61.56 (15.07)	60.53 (17.54)	60.17 (16.38)
CBF is given in mL/100g/min and as mean (standard deviation).
